# Supplementary material for: The NSUN5-FTH1/FTL pathway mediates ferroptosis in bone marrow-derived mesenchymal stem cells
Source: Cell Death Discov. 2022 Mar 5;8:99. doi: 10.1038/s41420-022-00902-z (PMC8898311; doi:10.1038/s41420-022-00902-z)
Supplement: Supplementary file 2 — Supplementary Table 1 [file 41420_2022_902_MOESM2_ESM.xlsx]

## Sheet: Table 1 pcr引物
Table 1. Oligonucleotide sequences of forward and reverse primers for quantitative real-time PCR (qRT-PCR).
Gene Name	Primers	Nucleotide Sequence (5’ to 3’)	Species
Nsun5	FORWARD	CGCCTCGTCTATTCCACTTGTTCC	rat
	REVERSE	GAAGAAGCCGCCAGTGAGTGTG	rat
TRAP1	FORWARD	GGCATTGTGACCACCGCTGAG	rat
	REVERSE	GCATTCGGCTGGCGTAGTCTG	rat
FTH1	FORWARD	GCTGCCATCAACCGCCAGATC	rat
	REVERSE	TCGTCCACCTCGCTGGTTCTG	rat
FTL	FORWARD	CCGTGAACCGCCTGGTCAAC	rat
	REVERSE	CGCTTCTCCTCGGCCAATTCG	rat
