# Supplementary material for: The NSUN5-FTH1/FTL pathway mediates ferroptosis in bone marrow-derived mesenchymal stem cells
Source: Cell Death Discov. 2022 Mar 5;8:99. doi: 10.1038/s41420-022-00902-z (PMC8898311; doi:10.1038/s41420-022-00902-z)
Supplement: Supplementary file 3 — Supplementary Table 2 [file 41420_2022_902_MOESM3_ESM.xlsx]

## Sheet: Table 2 甲基化引物
Table 2. The speciﬁc primer sequences of FTH1, FTL for methylation-specific PCR of Methylation Analysis.
Gene Name							FTH1- and FTL-speciﬁc primers
FTH1- primers	Primers	Nucleotide Sequence (5’ to 3’)	Species
Fth1 3 UTRs	FORWARD	CCCAGCCGCCATCATGACCAC	rat
Fth1 3 UTRs	REVERSE	CCATTGCATTCAGCCCGCTCT	rat
Fth1 cd regions	FORWARD	atgaccaccgcgtctccc	rat
Fth1 cd regions	REVERSE	ttagctctcatcaccgtgtcccag	rat
Fth1 5 UTRs	FORWARD	gctgacgtccccaaggc	rat
Fth1 5 UTRs	REVERSE	gggtaccaaaattctttatttgaagaaatggtacaa	rat
FTH1- speciﬁc primers
Fth1 3 UTRs	FORWARD	CCCAGCYGCCATCATGACCAC	rat
Fth1 3 UTRs	REVERSE	CCATTGCATTCAGCCCRCTCT	rat
Fth1 cd regions	FORWARD	atgaccacYgYgtctccc	rat
Fth1 cd regions	REVERSE	ttagctctcatcaccRtgtcccag	rat
Fth1 5 UTRs	FORWARD	gctgaYgtccccaaggc	rat
Fth1 5 UTRs	REVERSE	Gggtaccaaaattctttatttgaagaaatggtacaa	rat
FTL- primers
Ftl 3 UTRs	FORWARD	gagcagcgctttggagatcc	rat
Ftl 3 UTRs	REVERSE	ggctgatccggagtatggagc	rat
Ftl cd regions	FORWARD	atgacctctcagattcgtcagaatt	rat
Ftl cd regions	REVERSE	ctagtcgtgcttcagagtgagg	rat
Ftl 5 UTRs	FORWARD	ATCAAGAAGATGGGCAACCACCTGAC	rat
Ftl 5 UTRs	REVERSE	CAAAGAGATACTCGCCCAGAGATGCC	rat
FTL- speciﬁc primers
Ftl 3 UTRs	FORWARD	gagcagygctttggagatcc	rat
Ftl 3 UTRs	REVERSE	ggctgatccrgagtatggagc	rat
Ftl cd regions	FORWARD	atgacctctcagattygtcagaatt	rat
Ftl cd regions	REVERSE	ctagtcgtcRttcagagtgagg	rat
Ftl 5 UTRs	FORWARD	ATCAAGAAGATGGGCAACCACCTGAC	rat
Ftl 5 UTRs	REVERSE	CAAAGAGATACTCRCCCAGAGATGCC	rat
